# Supplementary material for: Soybean-VCF2Genomes: a database to identify the closest accession in soybean germplasm collection
Source: BMC Bioinformatics. 2019 Jul 24;20(Suppl 13):384. doi: 10.1186/s12859-019-2859-5 (PMC6652137; doi:10.1186/s12859-019-2859-5)
Supplement: Supplementary file 2 — NCBI SRA accessions for testing germplasm clustering. (XLSX 12 kb) [file 12859_2019_2859_MOESM2_ESM.xlsx]

## Sheet: STable1
Additional file 2. NCBI SRA accessions for testing germplasm clustering
StudyID	RunID	Database	Institute	Type	Species	Cultivar	Layout
SRP059747	SRR2073085	NCBI	UNIVERSITY LAVAL	WGS	Glycine max	Majesta	Paired-end
SRP059747	SRR2073084	NCBI	UNIVERSITY LAVAL	WGS	Glycine max	OAC Petrel/OAC 07-03C	Paired-end
SRP059747	SRR2073083	NCBI	UNIVERSITY LAVAL	WGS	Glycine max	OAC Erin	Paired-end
SRP059747	SRR2073082	NCBI	UNIVERSITY LAVAL	WGS	Glycine max	OT94-47	Paired-end
SRP059747	SRR2073081	NCBI	UNIVERSITY LAVAL	WGS	Glycine max	OAC Champion	Paired-end
SRP059747	SRR2073080	NCBI	UNIVERSITY LAVAL	WGS	Glycine max	Alta	Paired-end
SRP059747	SRR2073079	NCBI	UNIVERSITY LAVAL	WGS	Glycine max	Maple Glen	Paired-end
SRP059747	SRR2073078	NCBI	UNIVERSITY LAVAL	WGS	Glycine max	OAC Morris	Paired-end
SRP059747	SRR2073077	NCBI	UNIVERSITY LAVAL	WGS	Glycine max	OAC Lakeview	Paired-end
SRP059747	SRR2073076	NCBI	UNIVERSITY LAVAL	WGS	Glycine max	Dares	Paired-end
SRP059747	SRR2073075	NCBI	UNIVERSITY LAVAL	WGS	Glycine max	OAC Thames	Paired-end
SRP059747	SRR2073074	NCBI	UNIVERSITY LAVAL	WGS	Glycine max	OAC Kent	Paired-end
SRP059747	SRR2073073	NCBI	UNIVERSITY LAVAL	WGS	Glycine max	OAC Ayton	Paired-end
SRP059747	SRR2073072	NCBI	UNIVERSITY LAVAL	WGS	Glycine max	Maple Presto	Paired-end
SRP059747	SRR2073071	NCBI	UNIVERSITY LAVAL	WGS	Glycine max	EVANS	Paired-end
SRP059747	SRR2073070	NCBI	UNIVERSITY LAVAL	WGS	Glycine max	Mandarin	Paired-end
SRP059747	SRR2073069	NCBI	UNIVERSITY LAVAL	WGS	Glycine max	AC Proteina	Paired-end
SRP059747	SRR2073068	NCBI	UNIVERSITY LAVAL	WGS	Glycine max	OAC Prodigy	Paired-end
SRP059747	SRR2073067	NCBI	UNIVERSITY LAVAL	WGS	Glycine max	Gaillard	Paired-end
SRP059747	SRR2073066	NCBI	UNIVERSITY LAVAL	WGS	Glycine max	AC Orford	Paired-end
SRP059747	SRR2073065	NCBI	UNIVERSITY LAVAL	WGS	Glycine max	OAC Wallace	Paired-end
SRP059747	SRR2073064	NCBI	UNIVERSITY LAVAL	WGS	Glycine max	OAC Prudence	Paired-end
SRP059747	SRR2073063	NCBI	UNIVERSITY LAVAL	WGS	Glycine max	OAC Bayfield	Paired-end
SRP045129	SRR1533345	NCBI	Institute of Genetics and Developmental Biology, Chinese Academy of Sciences	WGS	Glycine max	IGDB-TZX-012	Paired-end
SRP045129	SRR1533201	NCBI	Institute of Genetics and Developmental Biology, Chinese Academy of Sciences	WGS	Glycine soja	IGDB-TZX-7991	Paired-end
NN-1503-000001	.	NABIC	National Institute of Crop Science	WGS	Glycine max	Baegun	Paired-end
